# Supplementary material for: Differential Ability of Spike Protein of SARS-CoV-2 Variants to Downregulate ACE2
Source: Int J Mol Sci. 2024 Jan 22;25(2):1353. doi: 10.3390/ijms25021353 (PMC10816870; doi:10.3390/ijms25021353)
Supplement: Supplementary file 1 [file ijms-25-01353-s001.zip]

Archive with 1 entries (1 files):
- ijms-2796756-supplementary.pdf
